# Supplementary material for: Numerical simulation study on inferring the location of subsurface karst water channels using shallow geothermal field data
Source: PLoS One. 2025 Nov 26;20(11):e0336852. doi: 10.1371/journal.pone.0336852 (PMC12654872; doi:10.1371/journal.pone.0336852)
Supplement: S1 Fig — (ZIP) [file pone.0336852.s001.zip]

Archive with 3 entries (3 files):
- Supporting Information/S1_Fig.2.xlsx
- Supporting Information/S2_Fig.10.csv
- Supporting Information/S3_Fig.11.csv
