# Supplementary material for: Numerical simulation study on inferring the location of subsurface karst water channels using shallow geothermal field data
Source: PLoS One. 2025 Nov 26;20(11):e0336852. doi: 10.1371/journal.pone.0336852 (PMC12654872; doi:10.1371/journal.pone.0336852)
Supplement: S1 Fig — (ZIP) [file pone.0336852.s001.zip › Supporting Information/S1_Fig.2.xlsx]

## Sheet: Sheet1
CK1			CK2			CK3
Depth	Temperature (℃)		Depth	Temperature (℃)		Depth	Temperature (℃)
0	19.6		-11	20.3		0	18.8
-1	19.2		-12	19.9		-1	18.8
-2	19.4		-13	19.1		-2	19
-3	18.4		-14	18.5		-3	18.9
-4	18.5		-15	18.4		-4	18.9
-5	19.6		-16	18.1		-5	18.6
-6	19.2		-17	18		-6	18.4
-7	19.3		-18	17.8		-7	18.6
-8	19.4		-19	17.6		-8	18.4
-9	19.2		-20	17.8		-9	19.1
-10	21.1		-21	17.6		-10	20.9
-11	21.3		-22	17.8		-11	21.1
-12	20.9		-23	17.5		-12	21.3
-13	20.3		-24	17.4		-13	21.4
-14	19.8		-25	17.5		-14	21
-15	19.2		-26	17.5		-15	20.7
-16	19		-27	17.7		-16	20.4
-17	18.4		-28	17.7		-17	20.2
-18	18.2		-29	17.4		-18	20.1
-19	17.8		-30	17.5		-19	19.9
-20	17.8		-31	17.5		-20	19.4
-21	17.5		-32	17.7		-21	19.2
-22	17.7		-33	17.8		-22	19.4
-23	17.5		-34	17.8		-23	19.5
-24	17.7		-35	17.7		-24	19.2
-25	17.6		-36	17.5		-25	19.1
-26	17.5		-37	17.6		-26	19.4
-27	17.6		-38	17.8		-27	19.4
-28	17.6		-39	18		-28	19.3
-29	17.3		-40	17.9		-29	19.6
-30	17.2		-41	17.7		-30	19.4
-31	17.3		-42	17.7		-31	19.4
-32	17.3		-43	17.7		-32	19.7
-33	17.4		-44	17.6		-33	19.9
-34	17.6		-45	17.6		-34	19.5
-35	17.4		-46	17.8		-35	19.7
-36	17.5					-36	19.6
-37	17.2					-37	19.5
-38	17.3					-38	19.7
-39	17.3					-39	19.9
-40	17.5					-40	19.7
-41	17.6					-41	19.6
-42	17.4					-42	20
-43	17.2					-43	19.6
-44	17.3					-44	19.6
-45	17.6					-45	19.8
-46	17.4					-46	19.9
-47	17.3					-47	19.7
-48	17.2					-48	19.7
-49	17.2					-49	20
-50	17.4					-50	19.7
-51	17.4					-51	19.7
-52	17.3					-52	19.8
-53	17.3					-53	19.6
-54	17.5					-54	19.9
-55	17.5					-55	19.6
-56	17.3					-56	19.5
-57	17.2					-57	19.3
-58	17.3					-58	19.4
-59	17.2					-59	19.2
-60	17.3					-60	19.3
-61	17.2
-62	17.3
-63	17.4
-64	17.3
-65	17.2
-66	17.5
-67	17.8
-68	17.6
-69	17.3
-70	17
-71	17.2
-72	17.4
-73	17.3
-74	17.5
-75	17.5
-76	17.6
-77	17.5
