# Supplementary material for: Numerical simulation study on inferring the location of subsurface karst water channels using shallow geothermal field data
Source: PLoS One. 2025 Nov 26;20(11):e0336852. doi: 10.1371/journal.pone.0336852 (PMC12654872; doi:10.1371/journal.pone.0336852)
Supplement: S1 Fig — (ZIP) [file pone.0336852.s001.zip › Supporting Information/S2_Fig.10.csv]

#1		#2		#3		#4
Survey line distance£¨m£©	Temperature (¡æ)	Survey line distance£¨m£©	Temperature (¡æ)	Survey line distance£¨m£©	Temperature (¡æ)	Survey line distance£¨m£©	Temperature (¡æ)
0	21	0	21.361	0	20.941	0	21.508
5	21	5	21.362	5	21.159	5	21.089
10	21	10	21.41	10	21.066	10	20.776
15	21	15	20.546	15	20.551	15	20.091
20	21	20	19.032	20	19.131	20	19.102
25	21	25	18.147	25	18.293	25	18.409
30	21	30	18.685	30	19.043	30	19.228
35	21	35	19.434	35	19.658	35	20.157
		40	19.67	40	19.631	40	20.064
		45	19.621	45	19.364	45	19.693
		50	19.462	50	18.966	50	19.628
				55	19.35
