# Supplementary material for: Numerical simulation study on inferring the location of subsurface karst water channels using shallow geothermal field data
Source: PLoS One. 2025 Nov 26;20(11):e0336852. doi: 10.1371/journal.pone.0336852 (PMC12654872; doi:10.1371/journal.pone.0336852)
Supplement: S1 Fig — (ZIP) [file pone.0336852.s001.zip › Supporting Information/S3_Fig.11.csv]

#5		#6		#7
Survey line distance£¨m£©	Temperature (¡æ)	Survey line distance£¨m£©	Temperature (¡æ)	Survey line distance£¨m£©	Temperature (¡æ)
0	20.492	0	20.798	0	20.476
5	20.031	5	20.653	5	20.28
10	19.514	10	20.525	10	19.906
15	19.279	15	19.893	15	19.499
20	19.052	20	19.443	20	18.987
25	18.857	25	19.245	25	18.566
30	19.572	30	19.368	30	19.074
35	20.478	35	19.625	35	19.807
40	21.044	40	20.044	40	20.225
45	21.433	45	20.594	45	20.682
50	21.548	50	20.916	50	21.061
